# Supplementary material for: eQTL Catalogue 2023: New datasets, X chromosome QTLs, and improved detection and visualisation of transcript-level QTLs
Source: PLoS Genet. 2023 Sep 18;19(9):e1010932. doi: 10.1371/journal.pgen.1010932 (PMC10538656; doi:10.1371/journal.pgen.1010932)
Supplement: S1 Table — (XLSX) [file pgen.1010932.s003.xlsx]

## Sheet: Table S1 dataset metadata
study_id	dataset_id	study_label	sample_group	tissue_id	tissue_label	condition_label	sample_size	quant_method
QTS000001	QTD000001	Alasoo_2018	macrophage_naive	CL_0000235	macrophage	naive	84	ge
QTS000001	QTD000002	Alasoo_2018	macrophage_naive	CL_0000235	macrophage	naive	84	exon
QTS000001	QTD000003	Alasoo_2018	macrophage_naive	CL_0000235	macrophage	naive	84	tx
QTS000001	QTD000004	Alasoo_2018	macrophage_naive	CL_0000235	macrophage	naive	84	txrev
QTS000001	QTD000005	Alasoo_2018	macrophage_naive	CL_0000235	macrophage	naive	84	leafcutter
QTS000001	QTD000006	Alasoo_2018	macrophage_IFNg	CL_0000235	macrophage	IFNg_18h	84	ge
QTS000001	QTD000007	Alasoo_2018	macrophage_IFNg	CL_0000235	macrophage	IFNg_18h	84	exon
QTS000001	QTD000008	Alasoo_2018	macrophage_IFNg	CL_0000235	macrophage	IFNg_18h	84	tx
QTS000001	QTD000009	Alasoo_2018	macrophage_IFNg	CL_0000235	macrophage	IFNg_18h	84	txrev
QTS000001	QTD000010	Alasoo_2018	macrophage_IFNg	CL_0000235	macrophage	IFNg_18h	84	leafcutter
QTS000001	QTD000011	Alasoo_2018	macrophage_Salmonella	CL_0000235	macrophage	Salmonella_5h	84	ge
QTS000001	QTD000012	Alasoo_2018	macrophage_Salmonella	CL_0000235	macrophage	Salmonella_5h	84	exon
QTS000001	QTD000013	Alasoo_2018	macrophage_Salmonella	CL_0000235	macrophage	Salmonella_5h	84	tx
QTS000001	QTD000014	Alasoo_2018	macrophage_Salmonella	CL_0000235	macrophage	Salmonella_5h	84	txrev
QTS000001	QTD000015	Alasoo_2018	macrophage_Salmonella	CL_0000235	macrophage	Salmonella_5h	84	leafcutter
QTS000001	QTD000016	Alasoo_2018	macrophage_IFNg+Salmonella	CL_0000235	macrophage	IFNg_18h+Salmonella_5h	84	ge
QTS000001	QTD000017	Alasoo_2018	macrophage_IFNg+Salmonella	CL_0000235	macrophage	IFNg_18h+Salmonella_5h	84	exon
QTS000001	QTD000018	Alasoo_2018	macrophage_IFNg+Salmonella	CL_0000235	macrophage	IFNg_18h+Salmonella_5h	84	tx
QTS000001	QTD000019	Alasoo_2018	macrophage_IFNg+Salmonella	CL_0000235	macrophage	IFNg_18h+Salmonella_5h	84	txrev
QTS000001	QTD000020	Alasoo_2018	macrophage_IFNg+Salmonella	CL_0000235	macrophage	IFNg_18h+Salmonella_5h	84	leafcutter
QTS000002	QTD000021	BLUEPRINT	monocyte	CL_0002057	monocyte	naive	191	ge
QTS000002	QTD000022	BLUEPRINT	monocyte	CL_0002057	monocyte	naive	191	exon
QTS000002	QTD000023	BLUEPRINT	monocyte	CL_0002057	monocyte	naive	191	tx
QTS000002	QTD000024	BLUEPRINT	monocyte	CL_0002057	monocyte	naive	191	txrev
QTS000002	QTD000025	BLUEPRINT	monocyte	CL_0002057	monocyte	naive	191	leafcutter
QTS000002	QTD000026	BLUEPRINT	neutrophil	CL_0000775	neutrophil	naive	196	ge
QTS000002	QTD000027	BLUEPRINT	neutrophil	CL_0000775	neutrophil	naive	196	exon
QTS000002	QTD000028	BLUEPRINT	neutrophil	CL_0000775	neutrophil	naive	196	tx
QTS000002	QTD000029	BLUEPRINT	neutrophil	CL_0000775	neutrophil	naive	196	txrev
QTS000002	QTD000030	BLUEPRINT	neutrophil	CL_0000775	neutrophil	naive	196	leafcutter
QTS000002	QTD000031	BLUEPRINT	T-cell	CL_0000624	CD4+ T cell	naive	167	ge
QTS000002	QTD000032	BLUEPRINT	T-cell	CL_0000624	CD4+ T cell	naive	167	exon
QTS000002	QTD000033	BLUEPRINT	T-cell	CL_0000624	CD4+ T cell	naive	167	tx
QTS000002	QTD000034	BLUEPRINT	T-cell	CL_0000624	CD4+ T cell	naive	167	txrev
QTS000002	QTD000035	BLUEPRINT	T-cell	CL_0000624	CD4+ T cell	naive	167	leafcutter
QTS000003	QTD000036	Bossini-Castillo_2019	Treg_naive	CL_0002677	Treg memory	naive	119	ge
QTS000003	QTD000037	Bossini-Castillo_2019	Treg_naive	CL_0002677	Treg memory	naive	119	exon
QTS000003	QTD000038	Bossini-Castillo_2019	Treg_naive	CL_0002677	Treg memory	naive	119	tx
QTS000003	QTD000039	Bossini-Castillo_2019	Treg_naive	CL_0002677	Treg memory	naive	119	txrev
QTS000003	QTD000040	Bossini-Castillo_2019	Treg_naive	CL_0002677	Treg memory	naive	119	leafcutter
QTS000004	QTD000041	Braineac2	putamen	UBERON_0001874	brain (putamen)	naive	102	ge
QTS000004	QTD000042	Braineac2	putamen	UBERON_0001874	brain (putamen)	naive	102	exon
QTS000004	QTD000043	Braineac2	putamen	UBERON_0001874	brain (putamen)	naive	102	tx
QTS000004	QTD000044	Braineac2	putamen	UBERON_0001874	brain (putamen)	naive	102	txrev
QTS000004	QTD000045	Braineac2	putamen	UBERON_0001874	brain (putamen)	naive	102	leafcutter
QTS000004	QTD000046	Braineac2	substantia_nigra	UBERON_0002038	brain (substantia nigra)	naive	65	ge
QTS000004	QTD000047	Braineac2	substantia_nigra	UBERON_0002038	brain (substantia nigra)	naive	65	exon
QTS000004	QTD000048	Braineac2	substantia_nigra	UBERON_0002038	brain (substantia nigra)	naive	65	tx
QTS000004	QTD000049	Braineac2	substantia_nigra	UBERON_0002038	brain (substantia nigra)	naive	65	txrev
QTS000004	QTD000050	Braineac2	substantia_nigra	UBERON_0002038	brain (substantia nigra)	naive	65	leafcutter
QTS000005	QTD000051	BrainSeq	brain	UBERON_0009834	brain (DLPFC)	naive	479	ge
QTS000005	QTD000052	BrainSeq	brain	UBERON_0009834	brain (DLPFC)	naive	479	exon
QTS000005	QTD000053	BrainSeq	brain	UBERON_0009834	brain (DLPFC)	naive	479	tx
QTS000005	QTD000054	BrainSeq	brain	UBERON_0009834	brain (DLPFC)	naive	479	txrev
QTS000005	QTD000055	BrainSeq	brain	UBERON_0009834	brain (DLPFC)	naive	479	leafcutter
QTS000006	QTD000056	CAP	LCL_naive	EFO_0005292	LCL	naive	148	ge
QTS000006	QTD000057	CAP	LCL_naive	EFO_0005292	LCL	naive	148	exon
QTS000006	QTD000058	CAP	LCL_naive	EFO_0005292	LCL	naive	148	tx
QTS000006	QTD000059	CAP	LCL_naive	EFO_0005292	LCL	naive	148	txrev
QTS000006	QTD000060	CAP	LCL_naive	EFO_0005292	LCL	naive	148	leafcutter
QTS000006	QTD000061	CAP	LCL_statin	EFO_0005292	LCL	statin	148	ge
QTS000006	QTD000062	CAP	LCL_statin	EFO_0005292	LCL	statin	148	exon
QTS000006	QTD000063	CAP	LCL_statin	EFO_0005292	LCL	statin	148	tx
QTS000006	QTD000064	CAP	LCL_statin	EFO_0005292	LCL	statin	148	txrev
QTS000006	QTD000065	CAP	LCL_statin	EFO_0005292	LCL	statin	148	leafcutter
QTS000007	QTD000066	CEDAR	T-cell_CD8	CL_0000625	CD8+ T cell	naive	277	microarray
QTS000007	QTD000067	CEDAR	T-cell_CD4	CL_0000624	CD4+ T cell	naive	290	microarray
QTS000007	QTD000068	CEDAR	transverse_colon	UBERON_0001157	transverse colon	naive	286	microarray
QTS000007	QTD000069	CEDAR	monocyte_CD14	CL_0002057	monocyte	naive	286	microarray
QTS000007	QTD000070	CEDAR	neutrophil_CD15	CL_0000775	neutrophil	naive	280	microarray
QTS000007	QTD000071	CEDAR	platelet	CL_0000233	platelet	naive	205	microarray
QTS000007	QTD000072	CEDAR	rectum	UBERON_0001052	rectum	naive	271	microarray
QTS000007	QTD000073	CEDAR	B-cell_CD19	CL_0000236	B cell	naive	262	microarray
QTS000007	QTD000074	CEDAR	ileum	UBERON_0002116	ileum	naive	180	microarray
QTS000008	QTD000075	CommonMind	DLPFC_naive	UBERON_0009834	brain (DLPFC)	naive	586	ge
QTS000008	QTD000076	CommonMind	DLPFC_naive	UBERON_0009834	brain (DLPFC)	naive	586	exon
QTS000008	QTD000077	CommonMind	DLPFC_naive	UBERON_0009834	brain (DLPFC)	naive	586	tx
QTS000008	QTD000078	CommonMind	DLPFC_naive	UBERON_0009834	brain (DLPFC)	naive	586	txrev
QTS000008	QTD000079	CommonMind	DLPFC_naive	UBERON_0009834	brain (DLPFC)	naive	586	leafcutter
QTS000009	QTD000080	Fairfax_2012	B-cell_CD19	CL_0000236	B cell	naive	281	microarray
QTS000010	QTD000081	Fairfax_2014	monocyte_naive	CL_0002057	monocyte	naive	420	microarray
QTS000010	QTD000082	Fairfax_2014	monocyte_IFN24	CL_0002057	monocyte	IFNg_24h	370	microarray
QTS000010	QTD000083	Fairfax_2014	monocyte_LPS2	CL_0002057	monocyte	LPS_2h	256	microarray
QTS000010	QTD000084	Fairfax_2014	monocyte_LPS24	CL_0002057	monocyte	LPS_24h	325	microarray
QTS000011	QTD000085	FUSION	muscle_naive	UBERON_0001134	muscle	naive	288	ge
QTS000011	QTD000086	FUSION	muscle_naive	UBERON_0001134	muscle	naive	288	exon
QTS000011	QTD000087	FUSION	muscle_naive	UBERON_0001134	muscle	naive	288	tx
QTS000011	QTD000088	FUSION	muscle_naive	UBERON_0001134	muscle	naive	288	txrev
QTS000011	QTD000089	FUSION	muscle_naive	UBERON_0001134	muscle	naive	288	leafcutter
QTS000011	QTD000090	FUSION	adipose_naive	UBERON_0001013	adipose	naive	271	ge
QTS000011	QTD000091	FUSION	adipose_naive	UBERON_0001013	adipose	naive	271	exon
QTS000011	QTD000092	FUSION	adipose_naive	UBERON_0001013	adipose	naive	271	tx
QTS000011	QTD000093	FUSION	adipose_naive	UBERON_0001013	adipose	naive	271	txrev
QTS000011	QTD000094	FUSION	adipose_naive	UBERON_0001013	adipose	naive	271	leafcutter
QTS000012	QTD000095	GENCORD	LCL	EFO_0005292	LCL	naive	190	ge
QTS000012	QTD000096	GENCORD	LCL	EFO_0005292	LCL	naive	190	exon
QTS000012	QTD000097	GENCORD	LCL	EFO_0005292	LCL	naive	190	tx
QTS000012	QTD000098	GENCORD	LCL	EFO_0005292	LCL	naive	190	txrev
QTS000012	QTD000099	GENCORD	LCL	EFO_0005292	LCL	naive	190	leafcutter
QTS000012	QTD000100	GENCORD	fibroblast	CL_0000057	fibroblast	naive	186	ge
QTS000012	QTD000101	GENCORD	fibroblast	CL_0000057	fibroblast	naive	186	exon
QTS000012	QTD000102	GENCORD	fibroblast	CL_0000057	fibroblast	naive	186	tx
QTS000012	QTD000103	GENCORD	fibroblast	CL_0000057	fibroblast	naive	186	txrev
QTS000012	QTD000104	GENCORD	fibroblast	CL_0000057	fibroblast	naive	186	leafcutter
QTS000012	QTD000105	GENCORD	T-cell	CL_0000084	T cell	naive	184	ge
QTS000012	QTD000106	GENCORD	T-cell	CL_0000084	T cell	naive	184	exon
QTS000012	QTD000107	GENCORD	T-cell	CL_0000084	T cell	naive	184	tx
QTS000012	QTD000108	GENCORD	T-cell	CL_0000084	T cell	naive	184	txrev
QTS000012	QTD000109	GENCORD	T-cell	CL_0000084	T cell	naive	184	leafcutter
QTS000013	QTD000110	GEUVADIS	LCL	EFO_0005292	LCL	naive	445	ge
QTS000013	QTD000111	GEUVADIS	LCL	EFO_0005292	LCL	naive	445	exon
QTS000013	QTD000112	GEUVADIS	LCL	EFO_0005292	LCL	naive	445	tx
QTS000013	QTD000113	GEUVADIS	LCL	EFO_0005292	LCL	naive	445	txrev
QTS000013	QTD000114	GEUVADIS	LCL	EFO_0005292	LCL	naive	445	leafcutter
QTS000014	QTD000115	Gilchrist_2021	NK-cell_naive	CL_0000623	NK cell	naive	247	microarray
QTS000015	QTD000116	GTEx	adipose_subcutaneous	UBERON_0001013	adipose	naive	581	ge
QTS000015	QTD000117	GTEx	adipose_subcutaneous	UBERON_0001013	adipose	naive	581	exon
QTS000015	QTD000118	GTEx	adipose_subcutaneous	UBERON_0001013	adipose	naive	581	tx
QTS000015	QTD000119	GTEx	adipose_subcutaneous	UBERON_0001013	adipose	naive	581	txrev
QTS000015	QTD000120	GTEx	adipose_subcutaneous	UBERON_0001013	adipose	naive	581	leafcutter
QTS000015	QTD000121	GTEx	adipose_visceral	UBERON_0010414	adipose (visceral)	naive	469	ge
QTS000015	QTD000122	GTEx	adipose_visceral	UBERON_0010414	adipose (visceral)	naive	469	exon
QTS000015	QTD000123	GTEx	adipose_visceral	UBERON_0010414	adipose (visceral)	naive	469	tx
QTS000015	QTD000124	GTEx	adipose_visceral	UBERON_0010414	adipose (visceral)	naive	469	txrev
QTS000015	QTD000125	GTEx	adipose_visceral	UBERON_0010414	adipose (visceral)	naive	469	leafcutter
QTS000015	QTD000126	GTEx	adrenal_gland	UBERON_0002369	adrenal gland	naive	233	ge
QTS000015	QTD000127	GTEx	adrenal_gland	UBERON_0002369	adrenal gland	naive	233	exon
QTS000015	QTD000128	GTEx	adrenal_gland	UBERON_0002369	adrenal gland	naive	233	tx
QTS000015	QTD000129	GTEx	adrenal_gland	UBERON_0002369	adrenal gland	naive	233	txrev
QTS000015	QTD000130	GTEx	adrenal_gland	UBERON_0002369	adrenal gland	naive	233	leafcutter
QTS000015	QTD000131	GTEx	artery_aorta	UBERON_0001496	artery (aorta)	naive	387	ge
QTS000015	QTD000132	GTEx	artery_aorta	UBERON_0001496	artery (aorta)	naive	387	exon
QTS000015	QTD000133	GTEx	artery_aorta	UBERON_0001496	artery (aorta)	naive	387	tx
QTS000015	QTD000134	GTEx	artery_aorta	UBERON_0001496	artery (aorta)	naive	387	txrev
QTS000015	QTD000135	GTEx	artery_aorta	UBERON_0001496	artery (aorta)	naive	387	leafcutter
QTS000015	QTD000136	GTEx	artery_coronary	UBERON_0001621	artery (coronary)	naive	213	ge
QTS000015	QTD000137	GTEx	artery_coronary	UBERON_0001621	artery (coronary)	naive	213	exon
QTS000015	QTD000138	GTEx	artery_coronary	UBERON_0001621	artery (coronary)	naive	213	tx
QTS000015	QTD000139	GTEx	artery_coronary	UBERON_0001621	artery (coronary)	naive	213	txrev
QTS000015	QTD000140	GTEx	artery_coronary	UBERON_0001621	artery (coronary)	naive	213	leafcutter
QTS000015	QTD000141	GTEx	artery_tibial	UBERON_0007610	artery (tibial)	naive	584	ge
QTS000015	QTD000142	GTEx	artery_tibial	UBERON_0007610	artery (tibial)	naive	584	exon
QTS000015	QTD000143	GTEx	artery_tibial	UBERON_0007610	artery (tibial)	naive	584	tx
QTS000015	QTD000144	GTEx	artery_tibial	UBERON_0007610	artery (tibial)	naive	584	txrev
QTS000015	QTD000145	GTEx	artery_tibial	UBERON_0007610	artery (tibial)	naive	584	leafcutter
QTS000015	QTD000146	GTEx	brain_amygdala	UBERON_0001876	brain (amygdala)	naive	129	ge
QTS000015	QTD000147	GTEx	brain_amygdala	UBERON_0001876	brain (amygdala)	naive	129	exon
QTS000015	QTD000148	GTEx	brain_amygdala	UBERON_0001876	brain (amygdala)	naive	129	tx
QTS000015	QTD000149	GTEx	brain_amygdala	UBERON_0001876	brain (amygdala)	naive	129	txrev
QTS000015	QTD000150	GTEx	brain_amygdala	UBERON_0001876	brain (amygdala)	naive	129	leafcutter
QTS000015	QTD000151	GTEx	brain_anterior_cingulate_cortex	UBERON_0009835	brain (anterior cingulate cortex)	naive	147	ge
QTS000015	QTD000152	GTEx	brain_anterior_cingulate_cortex	UBERON_0009835	brain (anterior cingulate cortex)	naive	147	exon
QTS000015	QTD000153	GTEx	brain_anterior_cingulate_cortex	UBERON_0009835	brain (anterior cingulate cortex)	naive	147	tx
QTS000015	QTD000154	GTEx	brain_anterior_cingulate_cortex	UBERON_0009835	brain (anterior cingulate cortex)	naive	147	txrev
QTS000015	QTD000155	GTEx	brain_anterior_cingulate_cortex	UBERON_0009835	brain (anterior cingulate cortex)	naive	147	leafcutter
QTS000015	QTD000156	GTEx	brain_caudate	UBERON_0001873	brain (caudate)	naive	194	ge
QTS000015	QTD000157	GTEx	brain_caudate	UBERON_0001873	brain (caudate)	naive	194	exon
QTS000015	QTD000158	GTEx	brain_caudate	UBERON_0001873	brain (caudate)	naive	194	tx
QTS000015	QTD000159	GTEx	brain_caudate	UBERON_0001873	brain (caudate)	naive	194	txrev
QTS000015	QTD000160	GTEx	brain_caudate	UBERON_0001873	brain (caudate)	naive	194	leafcutter
QTS000015	QTD000161	GTEx	brain_cerebellar_hemisphere	UBERON_0002037	brain (cerebellum)	naive	175	ge
QTS000015	QTD000162	GTEx	brain_cerebellar_hemisphere	UBERON_0002037	brain (cerebellum)	naive	175	exon
QTS000015	QTD000163	GTEx	brain_cerebellar_hemisphere	UBERON_0002037	brain (cerebellum)	naive	175	tx
QTS000015	QTD000164	GTEx	brain_cerebellar_hemisphere	UBERON_0002037	brain (cerebellum)	naive	175	txrev
QTS000015	QTD000165	GTEx	brain_cerebellar_hemisphere	UBERON_0002037	brain (cerebellum)	naive	175	leafcutter
QTS000015	QTD000166	GTEx	brain_cerebellum	UBERON_0002037	brain (cerebellum)	naive	209	ge
QTS000015	QTD000167	GTEx	brain_cerebellum	UBERON_0002037	brain (cerebellum)	naive	209	exon
QTS000015	QTD000168	GTEx	brain_cerebellum	UBERON_0002037	brain (cerebellum)	naive	209	tx
QTS000015	QTD000169	GTEx	brain_cerebellum	UBERON_0002037	brain (cerebellum)	naive	209	txrev
QTS000015	QTD000170	GTEx	brain_cerebellum	UBERON_0002037	brain (cerebellum)	naive	209	leafcutter
QTS000015	QTD000171	GTEx	brain_cortex	UBERON_0001870	brain (cortex)	naive	205	ge
QTS000015	QTD000172	GTEx	brain_cortex	UBERON_0001870	brain (cortex)	naive	205	exon
QTS000015	QTD000173	GTEx	brain_cortex	UBERON_0001870	brain (cortex)	naive	205	tx
QTS000015	QTD000174	GTEx	brain_cortex	UBERON_0001870	brain (cortex)	naive	205	txrev
QTS000015	QTD000175	GTEx	brain_cortex	UBERON_0001870	brain (cortex)	naive	205	leafcutter
QTS000015	QTD000176	GTEx	brain_frontal_cortex	UBERON_0009834	brain (DLPFC)	naive	175	ge
QTS000015	QTD000177	GTEx	brain_frontal_cortex	UBERON_0009834	brain (DLPFC)	naive	175	exon
QTS000015	QTD000178	GTEx	brain_frontal_cortex	UBERON_0009834	brain (DLPFC)	naive	175	tx
QTS000015	QTD000179	GTEx	brain_frontal_cortex	UBERON_0009834	brain (DLPFC)	naive	175	txrev
QTS000015	QTD000180	GTEx	brain_frontal_cortex	UBERON_0009834	brain (DLPFC)	naive	175	leafcutter
QTS000015	QTD000181	GTEx	brain_hippocampus	UBERON_0001954	brain (hippocampus)	naive	165	ge
QTS000015	QTD000182	GTEx	brain_hippocampus	UBERON_0001954	brain (hippocampus)	naive	165	exon
QTS000015	QTD000183	GTEx	brain_hippocampus	UBERON_0001954	brain (hippocampus)	naive	165	tx
QTS000015	QTD000184	GTEx	brain_hippocampus	UBERON_0001954	brain (hippocampus)	naive	165	txrev
QTS000015	QTD000185	GTEx	brain_hippocampus	UBERON_0001954	brain (hippocampus)	naive	165	leafcutter
QTS000015	QTD000186	GTEx	brain_hypothalamus	UBERON_0001898	brain (hypothalamus)	naive	170	ge
QTS000015	QTD000187	GTEx	brain_hypothalamus	UBERON_0001898	brain (hypothalamus)	naive	170	exon
QTS000015	QTD000188	GTEx	brain_hypothalamus	UBERON_0001898	brain (hypothalamus)	naive	170	tx
QTS000015	QTD000189	GTEx	brain_hypothalamus	UBERON_0001898	brain (hypothalamus)	naive	170	txrev
QTS000015	QTD000190	GTEx	brain_hypothalamus	UBERON_0001898	brain (hypothalamus)	naive	170	leafcutter
QTS000015	QTD000191	GTEx	brain_nucleus_accumbens	UBERON_0001882	brain (nucleus accumbens)	naive	202	ge
QTS000015	QTD000192	GTEx	brain_nucleus_accumbens	UBERON_0001882	brain (nucleus accumbens)	naive	202	exon
QTS000015	QTD000193	GTEx	brain_nucleus_accumbens	UBERON_0001882	brain (nucleus accumbens)	naive	202	tx
QTS000015	QTD000194	GTEx	brain_nucleus_accumbens	UBERON_0001882	brain (nucleus accumbens)	naive	202	txrev
QTS000015	QTD000195	GTEx	brain_nucleus_accumbens	UBERON_0001882	brain (nucleus accumbens)	naive	202	leafcutter
QTS000015	QTD000196	GTEx	brain_putamen	UBERON_0001874	brain (putamen)	naive	170	ge
QTS000015	QTD000197	GTEx	brain_putamen	UBERON_0001874	brain (putamen)	naive	170	exon
QTS000015	QTD000198	GTEx	brain_putamen	UBERON_0001874	brain (putamen)	naive	170	tx
QTS000015	QTD000199	GTEx	brain_putamen	UBERON_0001874	brain (putamen)	naive	170	txrev
QTS000015	QTD000200	GTEx	brain_putamen	UBERON_0001874	brain (putamen)	naive	170	leafcutter
QTS000015	QTD000201	GTEx	brain_spinal_cord	UBERON_0006469	brain (spinal cord)	naive	126	ge
QTS000015	QTD000202	GTEx	brain_spinal_cord	UBERON_0006469	brain (spinal cord)	naive	126	exon
QTS000015	QTD000203	GTEx	brain_spinal_cord	UBERON_0006469	brain (spinal cord)	naive	126	tx
QTS000015	QTD000204	GTEx	brain_spinal_cord	UBERON_0006469	brain (spinal cord)	naive	126	txrev
QTS000015	QTD000205	GTEx	brain_spinal_cord	UBERON_0006469	brain (spinal cord)	naive	126	leafcutter
QTS000015	QTD000206	GTEx	brain_substantia_nigra	UBERON_0002038	brain (substantia nigra)	naive	114	ge
QTS000015	QTD000207	GTEx	brain_substantia_nigra	UBERON_0002038	brain (substantia nigra)	naive	114	exon
QTS000015	QTD000208	GTEx	brain_substantia_nigra	UBERON_0002038	brain (substantia nigra)	naive	114	tx
QTS000015	QTD000209	GTEx	brain_substantia_nigra	UBERON_0002038	brain (substantia nigra)	naive	114	txrev
QTS000015	QTD000210	GTEx	brain_substantia_nigra	UBERON_0002038	brain (substantia nigra)	naive	114	leafcutter
QTS000015	QTD000211	GTEx	breast	UBERON_0008367	breast	naive	394	ge
QTS000015	QTD000212	GTEx	breast	UBERON_0008367	breast	naive	394	exon
QTS000015	QTD000213	GTEx	breast	UBERON_0008367	breast	naive	394	tx
QTS000015	QTD000214	GTEx	breast	UBERON_0008367	breast	naive	394	txrev
QTS000015	QTD000215	GTEx	breast	UBERON_0008367	breast	naive	394	leafcutter
QTS000015	QTD000216	GTEx	fibroblast	CL_0000057	fibroblast	naive	483	ge
QTS000015	QTD000217	GTEx	fibroblast	CL_0000057	fibroblast	naive	483	exon
QTS000015	QTD000218	GTEx	fibroblast	CL_0000057	fibroblast	naive	483	tx
QTS000015	QTD000219	GTEx	fibroblast	CL_0000057	fibroblast	naive	483	txrev
QTS000015	QTD000220	GTEx	fibroblast	CL_0000057	fibroblast	naive	483	leafcutter
QTS000015	QTD000221	GTEx	LCL	EFO_0005292	LCL	naive	147	ge
QTS000015	QTD000222	GTEx	LCL	EFO_0005292	LCL	naive	147	exon
QTS000015	QTD000223	GTEx	LCL	EFO_0005292	LCL	naive	147	tx
QTS000015	QTD000224	GTEx	LCL	EFO_0005292	LCL	naive	147	txrev
QTS000015	QTD000225	GTEx	LCL	EFO_0005292	LCL	naive	147	leafcutter
QTS000015	QTD000226	GTEx	colon_sigmoid	UBERON_0001159	sigmoid colon	naive	318	ge
QTS000015	QTD000227	GTEx	colon_sigmoid	UBERON_0001159	sigmoid colon	naive	318	exon
QTS000015	QTD000228	GTEx	colon_sigmoid	UBERON_0001159	sigmoid colon	naive	318	tx
QTS000015	QTD000229	GTEx	colon_sigmoid	UBERON_0001159	sigmoid colon	naive	318	txrev
QTS000015	QTD000230	GTEx	colon_sigmoid	UBERON_0001159	sigmoid colon	naive	318	leafcutter
QTS000015	QTD000231	GTEx	colon_transverse	UBERON_0001157	transverse colon	naive	368	ge
QTS000015	QTD000232	GTEx	colon_transverse	UBERON_0001157	transverse colon	naive	368	exon
QTS000015	QTD000233	GTEx	colon_transverse	UBERON_0001157	transverse colon	naive	368	tx
QTS000015	QTD000234	GTEx	colon_transverse	UBERON_0001157	transverse colon	naive	368	txrev
QTS000015	QTD000235	GTEx	colon_transverse	UBERON_0001157	transverse colon	naive	368	leafcutter
QTS000015	QTD000236	GTEx	esophagus_gej	UBERON_0004550	esophagus (gej)	naive	330	ge
QTS000015	QTD000237	GTEx	esophagus_gej	UBERON_0004550	esophagus (gej)	naive	330	exon
QTS000015	QTD000238	GTEx	esophagus_gej	UBERON_0004550	esophagus (gej)	naive	330	tx
QTS000015	QTD000239	GTEx	esophagus_gej	UBERON_0004550	esophagus (gej)	naive	330	txrev
QTS000015	QTD000240	GTEx	esophagus_gej	UBERON_0004550	esophagus (gej)	naive	330	leafcutter
QTS000015	QTD000241	GTEx	esophagus_mucosa	UBERON_0006920	esophagus (mucosa)	naive	493	ge
QTS000015	QTD000242	GTEx	esophagus_mucosa	UBERON_0006920	esophagus (mucosa)	naive	493	exon
QTS000015	QTD000243	GTEx	esophagus_mucosa	UBERON_0006920	esophagus (mucosa)	naive	493	tx
QTS000015	QTD000244	GTEx	esophagus_mucosa	UBERON_0006920	esophagus (mucosa)	naive	493	txrev
QTS000015	QTD000245	GTEx	esophagus_mucosa	UBERON_0006920	esophagus (mucosa)	naive	493	leafcutter
QTS000015	QTD000246	GTEx	esophagus_muscularis	UBERON_0004648	esophagus (muscularis)	naive	461	ge
QTS000015	QTD000247	GTEx	esophagus_muscularis	UBERON_0004648	esophagus (muscularis)	naive	461	exon
QTS000015	QTD000248	GTEx	esophagus_muscularis	UBERON_0004648	esophagus (muscularis)	naive	461	tx
QTS000015	QTD000249	GTEx	esophagus_muscularis	UBERON_0004648	esophagus (muscularis)	naive	461	txrev
QTS000015	QTD000250	GTEx	esophagus_muscularis	UBERON_0004648	esophagus (muscularis)	naive	461	leafcutter
QTS000015	QTD000251	GTEx	heart_atrial_appendage	UBERON_0006631	heart (atrial appendage)	naive	372	ge
QTS000015	QTD000252	GTEx	heart_atrial_appendage	UBERON_0006631	heart (atrial appendage)	naive	372	exon
QTS000015	QTD000253	GTEx	heart_atrial_appendage	UBERON_0006631	heart (atrial appendage)	naive	372	tx
QTS000015	QTD000254	GTEx	heart_atrial_appendage	UBERON_0006631	heart (atrial appendage)	naive	372	txrev
QTS000015	QTD000255	GTEx	heart_atrial_appendage	UBERON_0006631	heart (atrial appendage)	naive	372	leafcutter
QTS000015	QTD000256	GTEx	heart_left_ventricle	UBERON_0006566	heart (left ventricle)	naive	382	ge
QTS000015	QTD000257	GTEx	heart_left_ventricle	UBERON_0006566	heart (left ventricle)	naive	382	exon
QTS000015	QTD000258	GTEx	heart_left_ventricle	UBERON_0006566	heart (left ventricle)	naive	382	tx
QTS000015	QTD000259	GTEx	heart_left_ventricle	UBERON_0006566	heart (left ventricle)	naive	382	txrev
QTS000015	QTD000260	GTEx	heart_left_ventricle	UBERON_0006566	heart (left ventricle)	naive	382	leafcutter
QTS000015	QTD000261	GTEx	kidney_cortex	UBERON_0001225	kidney (cortex)	naive	73	ge
QTS000015	QTD000262	GTEx	kidney_cortex	UBERON_0001225	kidney (cortex)	naive	73	exon
QTS000015	QTD000263	GTEx	kidney_cortex	UBERON_0001225	kidney (cortex)	naive	73	tx
QTS000015	QTD000264	GTEx	kidney_cortex	UBERON_0001225	kidney (cortex)	naive	73	txrev
QTS000015	QTD000265	GTEx	kidney_cortex	UBERON_0001225	kidney (cortex)	naive	73	leafcutter
QTS000015	QTD000266	GTEx	liver	UBERON_0001114	liver	naive	208	ge
QTS000015	QTD000267	GTEx	liver	UBERON_0001114	liver	naive	208	exon
QTS000015	QTD000268	GTEx	liver	UBERON_0001114	liver	naive	208	tx
QTS000015	QTD000269	GTEx	liver	UBERON_0001114	liver	naive	208	txrev
QTS000015	QTD000270	GTEx	liver	UBERON_0001114	liver	naive	208	leafcutter
QTS000015	QTD000271	GTEx	lung	UBERON_0008952	lung	naive	510	ge
QTS000015	QTD000272	GTEx	lung	UBERON_0008952	lung	naive	510	exon
QTS000015	QTD000273	GTEx	lung	UBERON_0008952	lung	naive	510	tx
QTS000015	QTD000274	GTEx	lung	UBERON_0008952	lung	naive	510	txrev
QTS000015	QTD000275	GTEx	lung	UBERON_0008952	lung	naive	510	leafcutter
QTS000015	QTD000276	GTEx	minor_salivary_gland	UBERON_0006330	minor salivary gland	naive	144	ge
QTS000015	QTD000277	GTEx	minor_salivary_gland	UBERON_0006330	minor salivary gland	naive	144	exon
QTS000015	QTD000278	GTEx	minor_salivary_gland	UBERON_0006330	minor salivary gland	naive	144	tx
QTS000015	QTD000279	GTEx	minor_salivary_gland	UBERON_0006330	minor salivary gland	naive	144	txrev
QTS000015	QTD000280	GTEx	minor_salivary_gland	UBERON_0006330	minor salivary gland	naive	144	leafcutter
QTS000015	QTD000281	GTEx	muscle	UBERON_0001134	muscle	naive	702	ge
QTS000015	QTD000282	GTEx	muscle	UBERON_0001134	muscle	naive	702	exon
QTS000015	QTD000283	GTEx	muscle	UBERON_0001134	muscle	naive	702	tx
QTS000015	QTD000284	GTEx	muscle	UBERON_0001134	muscle	naive	702	txrev
QTS000015	QTD000285	GTEx	muscle	UBERON_0001134	muscle	naive	702	leafcutter
QTS000015	QTD000286	GTEx	nerve_tibial	UBERON_0001323	tibial nerve	naive	532	ge
QTS000015	QTD000287	GTEx	nerve_tibial	UBERON_0001323	tibial nerve	naive	532	exon
QTS000015	QTD000288	GTEx	nerve_tibial	UBERON_0001323	tibial nerve	naive	532	tx
QTS000015	QTD000289	GTEx	nerve_tibial	UBERON_0001323	tibial nerve	naive	532	txrev
QTS000015	QTD000290	GTEx	nerve_tibial	UBERON_0001323	tibial nerve	naive	532	leafcutter
QTS000015	QTD000291	GTEx	ovary	UBERON_0000992	ovary	naive	167	ge
QTS000015	QTD000292	GTEx	ovary	UBERON_0000992	ovary	naive	167	exon
QTS000015	QTD000293	GTEx	ovary	UBERON_0000992	ovary	naive	167	tx
QTS000015	QTD000294	GTEx	ovary	UBERON_0000992	ovary	naive	167	txrev
QTS000015	QTD000295	GTEx	ovary	UBERON_0000992	ovary	naive	167	leafcutter
QTS000015	QTD000296	GTEx	pancreas	UBERON_0001150	pancreas	naive	305	ge
QTS000015	QTD000297	GTEx	pancreas	UBERON_0001150	pancreas	naive	305	exon
QTS000015	QTD000298	GTEx	pancreas	UBERON_0001150	pancreas	naive	305	tx
QTS000015	QTD000299	GTEx	pancreas	UBERON_0001150	pancreas	naive	305	txrev
QTS000015	QTD000300	GTEx	pancreas	UBERON_0001150	pancreas	naive	305	leafcutter
QTS000015	QTD000301	GTEx	pituitary	UBERON_0000007	pituitary	naive	237	ge
QTS000015	QTD000302	GTEx	pituitary	UBERON_0000007	pituitary	naive	237	exon
QTS000015	QTD000303	GTEx	pituitary	UBERON_0000007	pituitary	naive	237	tx
QTS000015	QTD000304	GTEx	pituitary	UBERON_0000007	pituitary	naive	237	txrev
QTS000015	QTD000305	GTEx	pituitary	UBERON_0000007	pituitary	naive	237	leafcutter
QTS000015	QTD000306	GTEx	prostate	UBERON_0002367	prostate	naive	218	ge
QTS000015	QTD000307	GTEx	prostate	UBERON_0002367	prostate	naive	218	exon
QTS000015	QTD000308	GTEx	prostate	UBERON_0002367	prostate	naive	218	tx
QTS000015	QTD000309	GTEx	prostate	UBERON_0002367	prostate	naive	218	txrev
QTS000015	QTD000310	GTEx	prostate	UBERON_0002367	prostate	naive	218	leafcutter
QTS000015	QTD000311	GTEx	skin_not_sun_exposed	UBERON_0036149	skin (suprapubic)	naive	517	ge
QTS000015	QTD000312	GTEx	skin_not_sun_exposed	UBERON_0036149	skin (suprapubic)	naive	517	exon
QTS000015	QTD000313	GTEx	skin_not_sun_exposed	UBERON_0036149	skin (suprapubic)	naive	517	tx
QTS000015	QTD000314	GTEx	skin_not_sun_exposed	UBERON_0036149	skin (suprapubic)	naive	517	txrev
QTS000015	QTD000315	GTEx	skin_not_sun_exposed	UBERON_0036149	skin (suprapubic)	naive	517	leafcutter
QTS000015	QTD000316	GTEx	skin_sun_exposed	UBERON_0002097	skin	naive	602	ge
QTS000015	QTD000317	GTEx	skin_sun_exposed	UBERON_0002097	skin	naive	602	exon
QTS000015	QTD000318	GTEx	skin_sun_exposed	UBERON_0002097	skin	naive	602	tx
QTS000015	QTD000319	GTEx	skin_sun_exposed	UBERON_0002097	skin	naive	602	txrev
QTS000015	QTD000320	GTEx	skin_sun_exposed	UBERON_0002097	skin	naive	602	leafcutter
QTS000015	QTD000321	GTEx	small_intestine	UBERON_0001211	small intestine	naive	174	ge
QTS000015	QTD000322	GTEx	small_intestine	UBERON_0001211	small intestine	naive	174	exon
QTS000015	QTD000323	GTEx	small_intestine	UBERON_0001211	small intestine	naive	174	tx
QTS000015	QTD000324	GTEx	small_intestine	UBERON_0001211	small intestine	naive	174	txrev
QTS000015	QTD000325	GTEx	small_intestine	UBERON_0001211	small intestine	naive	174	leafcutter
QTS000015	QTD000326	GTEx	spleen	UBERON_0002106	spleen	naive	227	ge
QTS000015	QTD000327	GTEx	spleen	UBERON_0002106	spleen	naive	227	exon
QTS000015	QTD000328	GTEx	spleen	UBERON_0002106	spleen	naive	227	tx
QTS000015	QTD000329	GTEx	spleen	UBERON_0002106	spleen	naive	227	txrev
QTS000015	QTD000330	GTEx	spleen	UBERON_0002106	spleen	naive	227	leafcutter
QTS000015	QTD000331	GTEx	stomach	UBERON_0000945	stomach	naive	324	ge
QTS000015	QTD000332	GTEx	stomach	UBERON_0000945	stomach	naive	324	exon
QTS000015	QTD000333	GTEx	stomach	UBERON_0000945	stomach	naive	324	tx
QTS000015	QTD000334	GTEx	stomach	UBERON_0000945	stomach	naive	324	txrev
QTS000015	QTD000335	GTEx	stomach	UBERON_0000945	stomach	naive	324	leafcutter
QTS000015	QTD000336	GTEx	testis	UBERON_0000473	testis	naive	322	ge
QTS000015	QTD000337	GTEx	testis	UBERON_0000473	testis	naive	322	exon
QTS000015	QTD000338	GTEx	testis	UBERON_0000473	testis	naive	322	tx
QTS000015	QTD000339	GTEx	testis	UBERON_0000473	testis	naive	322	txrev
QTS000015	QTD000340	GTEx	testis	UBERON_0000473	testis	naive	322	leafcutter
QTS000015	QTD000341	GTEx	thyroid	UBERON_0002046	thyroid	naive	574	ge
QTS000015	QTD000342	GTEx	thyroid	UBERON_0002046	thyroid	naive	574	exon
QTS000015	QTD000343	GTEx	thyroid	UBERON_0002046	thyroid	naive	574	tx
QTS000015	QTD000344	GTEx	thyroid	UBERON_0002046	thyroid	naive	574	txrev
QTS000015	QTD000345	GTEx	thyroid	UBERON_0002046	thyroid	naive	574	leafcutter
QTS000015	QTD000346	GTEx	uterus	UBERON_0000995	uterus	naive	129	ge
QTS000015	QTD000347	GTEx	uterus	UBERON_0000995	uterus	naive	129	exon
QTS000015	QTD000348	GTEx	uterus	UBERON_0000995	uterus	naive	129	tx
QTS000015	QTD000349	GTEx	uterus	UBERON_0000995	uterus	naive	129	txrev
QTS000015	QTD000350	GTEx	uterus	UBERON_0000995	uterus	naive	129	leafcutter
QTS000015	QTD000351	GTEx	vagina	UBERON_0000996	vagina	naive	141	ge
QTS000015	QTD000352	GTEx	vagina	UBERON_0000996	vagina	naive	141	exon
QTS000015	QTD000353	GTEx	vagina	UBERON_0000996	vagina	naive	141	tx
QTS000015	QTD000354	GTEx	vagina	UBERON_0000996	vagina	naive	141	txrev
QTS000015	QTD000355	GTEx	vagina	UBERON_0000996	vagina	naive	141	leafcutter
QTS000015	QTD000356	GTEx	blood	UBERON_0000178	blood	naive	670	ge
QTS000015	QTD000357	GTEx	blood	UBERON_0000178	blood	naive	670	exon
QTS000015	QTD000358	GTEx	blood	UBERON_0000178	blood	naive	670	tx
QTS000015	QTD000359	GTEx	blood	UBERON_0000178	blood	naive	670	txrev
QTS000015	QTD000360	GTEx	blood	UBERON_0000178	blood	naive	670	leafcutter
QTS000016	QTD000361	HipSci	iPSC	EFO_0004905	iPSC	naive	322	ge
QTS000016	QTD000362	HipSci	iPSC	EFO_0004905	iPSC	naive	322	exon
QTS000016	QTD000363	HipSci	iPSC	EFO_0004905	iPSC	naive	322	tx
QTS000016	QTD000364	HipSci	iPSC	EFO_0004905	iPSC	naive	322	txrev
QTS000016	QTD000365	HipSci	iPSC	EFO_0004905	iPSC	naive	322	leafcutter
QTS000017	QTD000366	iPSCORE	iPSC	EFO_0004905	iPSC	naive	101	ge
QTS000017	QTD000367	iPSCORE	iPSC	EFO_0004905	iPSC	naive	101	exon
QTS000017	QTD000368	iPSCORE	iPSC	EFO_0004905	iPSC	naive	101	tx
QTS000017	QTD000369	iPSCORE	iPSC	EFO_0004905	iPSC	naive	101	txrev
QTS000017	QTD000370	iPSCORE	iPSC	EFO_0004905	iPSC	naive	101	leafcutter
QTS000018	QTD000371	Kasela_2017	T-cell_CD4	CL_0000624	CD4+ T cell	naive	280	microarray
QTS000018	QTD000372	Kasela_2017	T-cell_CD8	CL_0000625	CD8+ T cell	naive	269	microarray
QTS000019	QTD000373	Lepik_2017	blood	UBERON_0000178	blood	naive	471	ge
QTS000019	QTD000374	Lepik_2017	blood	UBERON_0000178	blood	naive	471	exon
QTS000019	QTD000375	Lepik_2017	blood	UBERON_0000178	blood	naive	471	tx
QTS000019	QTD000376	Lepik_2017	blood	UBERON_0000178	blood	naive	471	txrev
QTS000019	QTD000377	Lepik_2017	blood	UBERON_0000178	blood	naive	471	leafcutter
QTS000020	QTD000378	Naranbhai_2015	neutrophil_CD16	CL_0000775	neutrophil	naive	93	microarray
QTS000021	QTD000379	Nedelec_2016	macrophage_Listeria	CL_0000235	macrophage	Listeria_5h	163	ge
QTS000021	QTD000380	Nedelec_2016	macrophage_Listeria	CL_0000235	macrophage	Listeria_5h	163	exon
QTS000021	QTD000381	Nedelec_2016	macrophage_Listeria	CL_0000235	macrophage	Listeria_5h	163	tx
QTS000021	QTD000382	Nedelec_2016	macrophage_Listeria	CL_0000235	macrophage	Listeria_5h	163	txrev
QTS000021	QTD000383	Nedelec_2016	macrophage_Listeria	CL_0000235	macrophage	Listeria_5h	163	leafcutter
QTS000021	QTD000384	Nedelec_2016	macrophage_naive	CL_0000235	macrophage	naive	163	ge
QTS000021	QTD000385	Nedelec_2016	macrophage_naive	CL_0000235	macrophage	naive	163	exon
QTS000021	QTD000386	Nedelec_2016	macrophage_naive	CL_0000235	macrophage	naive	163	tx
QTS000021	QTD000387	Nedelec_2016	macrophage_naive	CL_0000235	macrophage	naive	163	txrev
QTS000021	QTD000388	Nedelec_2016	macrophage_naive	CL_0000235	macrophage	naive	163	leafcutter
QTS000021	QTD000389	Nedelec_2016	macrophage_Salmonella	CL_0000235	macrophage	Salmonella_5h	167	ge
QTS000021	QTD000390	Nedelec_2016	macrophage_Salmonella	CL_0000235	macrophage	Salmonella_5h	167	exon
QTS000021	QTD000391	Nedelec_2016	macrophage_Salmonella	CL_0000235	macrophage	Salmonella_5h	167	tx
QTS000021	QTD000392	Nedelec_2016	macrophage_Salmonella	CL_0000235	macrophage	Salmonella_5h	167	txrev
QTS000021	QTD000393	Nedelec_2016	macrophage_Salmonella	CL_0000235	macrophage	Salmonella_5h	167	leafcutter
QTS000022	QTD000394	Peng_2018	placenta_naive	UBERON_0001987	placenta	naive	149	ge
QTS000022	QTD000395	Peng_2018	placenta_naive	UBERON_0001987	placenta	naive	149	exon
QTS000022	QTD000396	Peng_2018	placenta_naive	UBERON_0001987	placenta	naive	149	tx
QTS000022	QTD000397	Peng_2018	placenta_naive	UBERON_0001987	placenta	naive	149	txrev
QTS000022	QTD000398	Peng_2018	placenta_naive	UBERON_0001987	placenta	naive	149	leafcutter
QTS000023	QTD000399	PhLiPS	iPSC	EFO_0004905	iPSC	naive	83	ge
QTS000023	QTD000400	PhLiPS	iPSC	EFO_0004905	iPSC	naive	83	exon
QTS000023	QTD000401	PhLiPS	iPSC	EFO_0004905	iPSC	naive	83	tx
QTS000023	QTD000402	PhLiPS	iPSC	EFO_0004905	iPSC	naive	83	txrev
QTS000023	QTD000403	PhLiPS	iPSC	EFO_0004905	iPSC	naive	83	leafcutter
QTS000023	QTD000404	PhLiPS	HLC	CL_0000182	hepatocyte	naive	79	ge
QTS000023	QTD000405	PhLiPS	HLC	CL_0000182	hepatocyte	naive	79	exon
QTS000023	QTD000406	PhLiPS	HLC	CL_0000182	hepatocyte	naive	79	tx
QTS000023	QTD000407	PhLiPS	HLC	CL_0000182	hepatocyte	naive	79	txrev
QTS000023	QTD000408	PhLiPS	HLC	CL_0000182	hepatocyte	naive	79	leafcutter
QTS000024	QTD000409	Quach_2016	monocyte_naive	CL_0002057	monocyte	naive	200	ge
QTS000024	QTD000410	Quach_2016	monocyte_naive	CL_0002057	monocyte	naive	200	exon
QTS000024	QTD000411	Quach_2016	monocyte_naive	CL_0002057	monocyte	naive	200	tx
QTS000024	QTD000412	Quach_2016	monocyte_naive	CL_0002057	monocyte	naive	200	txrev
QTS000024	QTD000413	Quach_2016	monocyte_naive	CL_0002057	monocyte	naive	200	leafcutter
QTS000024	QTD000414	Quach_2016	monocyte_LPS	CL_0002057	monocyte	LPS_6h	184	ge
QTS000024	QTD000415	Quach_2016	monocyte_LPS	CL_0002057	monocyte	LPS_6h	184	exon
QTS000024	QTD000416	Quach_2016	monocyte_LPS	CL_0002057	monocyte	LPS_6h	184	tx
QTS000024	QTD000417	Quach_2016	monocyte_LPS	CL_0002057	monocyte	LPS_6h	184	txrev
QTS000024	QTD000418	Quach_2016	monocyte_LPS	CL_0002057	monocyte	LPS_6h	184	leafcutter
QTS000024	QTD000419	Quach_2016	monocyte_Pam3CSK4	CL_0002057	monocyte	Pam3CSK4_6h	196	ge
QTS000024	QTD000420	Quach_2016	monocyte_Pam3CSK4	CL_0002057	monocyte	Pam3CSK4_6h	196	exon
QTS000024	QTD000421	Quach_2016	monocyte_Pam3CSK4	CL_0002057	monocyte	Pam3CSK4_6h	196	tx
QTS000024	QTD000422	Quach_2016	monocyte_Pam3CSK4	CL_0002057	monocyte	Pam3CSK4_6h	196	txrev
QTS000024	QTD000423	Quach_2016	monocyte_Pam3CSK4	CL_0002057	monocyte	Pam3CSK4_6h	196	leafcutter
QTS000024	QTD000424	Quach_2016	monocyte_R848	CL_0002057	monocyte	R848_6h	191	ge
QTS000024	QTD000425	Quach_2016	monocyte_R848	CL_0002057	monocyte	R848_6h	191	exon
QTS000024	QTD000426	Quach_2016	monocyte_R848	CL_0002057	monocyte	R848_6h	191	tx
QTS000024	QTD000427	Quach_2016	monocyte_R848	CL_0002057	monocyte	R848_6h	191	txrev
QTS000024	QTD000428	Quach_2016	monocyte_R848	CL_0002057	monocyte	R848_6h	191	leafcutter
QTS000024	QTD000429	Quach_2016	monocyte_IAV	CL_0002057	monocyte	Influenza_6h	198	ge
QTS000024	QTD000430	Quach_2016	monocyte_IAV	CL_0002057	monocyte	Influenza_6h	198	exon
QTS000024	QTD000431	Quach_2016	monocyte_IAV	CL_0002057	monocyte	Influenza_6h	198	tx
QTS000024	QTD000432	Quach_2016	monocyte_IAV	CL_0002057	monocyte	Influenza_6h	198	txrev
QTS000024	QTD000433	Quach_2016	monocyte_IAV	CL_0002057	monocyte	Influenza_6h	198	leafcutter
QTS000025	QTD000434	ROSMAP	brain_naive	UBERON_0009834	brain (DLPFC)	naive	560	ge
QTS000025	QTD000435	ROSMAP	brain_naive	UBERON_0009834	brain (DLPFC)	naive	560	exon
QTS000025	QTD000436	ROSMAP	brain_naive	UBERON_0009834	brain (DLPFC)	naive	560	tx
QTS000025	QTD000437	ROSMAP	brain_naive	UBERON_0009834	brain (DLPFC)	naive	560	txrev
QTS000025	QTD000438	ROSMAP	brain_naive	UBERON_0009834	brain (DLPFC)	naive	560	leafcutter
QTS000026	QTD000439	Schmiedel_2018	Tfh_memory	CL_0002038	Tfh cell	naive	89	ge
QTS000026	QTD000440	Schmiedel_2018	Tfh_memory	CL_0002038	Tfh cell	naive	89	exon
QTS000026	QTD000441	Schmiedel_2018	Tfh_memory	CL_0002038	Tfh cell	naive	89	tx
QTS000026	QTD000442	Schmiedel_2018	Tfh_memory	CL_0002038	Tfh cell	naive	89	txrev
QTS000026	QTD000443	Schmiedel_2018	Tfh_memory	CL_0002038	Tfh cell	naive	89	leafcutter
QTS000026	QTD000444	Schmiedel_2018	Th17_memory	CL_0000899	Th17 cell	naive	89	ge
QTS000026	QTD000445	Schmiedel_2018	Th17_memory	CL_0000899	Th17 cell	naive	89	exon
QTS000026	QTD000446	Schmiedel_2018	Th17_memory	CL_0000899	Th17 cell	naive	89	tx
QTS000026	QTD000447	Schmiedel_2018	Th17_memory	CL_0000899	Th17 cell	naive	89	txrev
QTS000026	QTD000448	Schmiedel_2018	Th17_memory	CL_0000899	Th17 cell	naive	89	leafcutter
QTS000026	QTD000449	Schmiedel_2018	Th1_memory	CL_0000545	Th1 cell	naive	82	ge
QTS000026	QTD000450	Schmiedel_2018	Th1_memory	CL_0000545	Th1 cell	naive	82	exon
QTS000026	QTD000451	Schmiedel_2018	Th1_memory	CL_0000545	Th1 cell	naive	82	tx
QTS000026	QTD000452	Schmiedel_2018	Th1_memory	CL_0000545	Th1 cell	naive	82	txrev
QTS000026	QTD000453	Schmiedel_2018	Th1_memory	CL_0000545	Th1 cell	naive	82	leafcutter
QTS000026	QTD000454	Schmiedel_2018	Th2_memory	CL_0000546	Th2 cell	naive	89	ge
QTS000026	QTD000455	Schmiedel_2018	Th2_memory	CL_0000546	Th2 cell	naive	89	exon
QTS000026	QTD000456	Schmiedel_2018	Th2_memory	CL_0000546	Th2 cell	naive	89	tx
QTS000026	QTD000457	Schmiedel_2018	Th2_memory	CL_0000546	Th2 cell	naive	89	txrev
QTS000026	QTD000458	Schmiedel_2018	Th2_memory	CL_0000546	Th2 cell	naive	89	leafcutter
QTS000026	QTD000459	Schmiedel_2018	Th1-17_memory	CL_0000899	Th17 cell	naive	88	ge
QTS000026	QTD000460	Schmiedel_2018	Th1-17_memory	CL_0000899	Th17 cell	naive	88	exon
QTS000026	QTD000461	Schmiedel_2018	Th1-17_memory	CL_0000899	Th17 cell	naive	88	tx
QTS000026	QTD000462	Schmiedel_2018	Th1-17_memory	CL_0000899	Th17 cell	naive	88	txrev
QTS000026	QTD000463	Schmiedel_2018	Th1-17_memory	CL_0000899	Th17 cell	naive	88	leafcutter
QTS000026	QTD000464	Schmiedel_2018	Treg_memory	CL_0002678	Treg naive	naive	89	ge
QTS000026	QTD000465	Schmiedel_2018	Treg_memory	CL_0002678	Treg naive	naive	89	exon
QTS000026	QTD000466	Schmiedel_2018	Treg_memory	CL_0002678	Treg naive	naive	89	tx
QTS000026	QTD000467	Schmiedel_2018	Treg_memory	CL_0002678	Treg naive	naive	89	txrev
QTS000026	QTD000468	Schmiedel_2018	Treg_memory	CL_0002678	Treg naive	naive	89	leafcutter
QTS000026	QTD000469	Schmiedel_2018	Treg_naive	CL_0002677	Treg memory	naive	89	ge
QTS000026	QTD000470	Schmiedel_2018	Treg_naive	CL_0002677	Treg memory	naive	89	exon
QTS000026	QTD000471	Schmiedel_2018	Treg_naive	CL_0002677	Treg memory	naive	89	tx
QTS000026	QTD000472	Schmiedel_2018	Treg_naive	CL_0002677	Treg memory	naive	89	txrev
QTS000026	QTD000473	Schmiedel_2018	Treg_naive	CL_0002677	Treg memory	naive	89	leafcutter
QTS000026	QTD000474	Schmiedel_2018	B-cell_naive	CL_0000236	B cell	naive	91	ge
QTS000026	QTD000475	Schmiedel_2018	B-cell_naive	CL_0000236	B cell	naive	91	exon
QTS000026	QTD000476	Schmiedel_2018	B-cell_naive	CL_0000236	B cell	naive	91	tx
QTS000026	QTD000477	Schmiedel_2018	B-cell_naive	CL_0000236	B cell	naive	91	txrev
QTS000026	QTD000478	Schmiedel_2018	B-cell_naive	CL_0000236	B cell	naive	91	leafcutter
QTS000026	QTD000479	Schmiedel_2018	CD4_T-cell_naive	CL_0000624	CD4+ T cell	naive	88	ge
QTS000026	QTD000480	Schmiedel_2018	CD4_T-cell_naive	CL_0000624	CD4+ T cell	naive	88	exon
QTS000026	QTD000481	Schmiedel_2018	CD4_T-cell_naive	CL_0000624	CD4+ T cell	naive	88	tx
QTS000026	QTD000482	Schmiedel_2018	CD4_T-cell_naive	CL_0000624	CD4+ T cell	naive	88	txrev
QTS000026	QTD000483	Schmiedel_2018	CD4_T-cell_naive	CL_0000624	CD4+ T cell	naive	88	leafcutter
QTS000026	QTD000484	Schmiedel_2018	CD4_T-cell_anti-CD3-CD28	CL_0000624	CD4+ T cell	anti-CD3-CD28_4h	89	ge
QTS000026	QTD000485	Schmiedel_2018	CD4_T-cell_anti-CD3-CD28	CL_0000624	CD4+ T cell	anti-CD3-CD28_4h	89	exon
QTS000026	QTD000486	Schmiedel_2018	CD4_T-cell_anti-CD3-CD28	CL_0000624	CD4+ T cell	anti-CD3-CD28_4h	89	tx
QTS000026	QTD000487	Schmiedel_2018	CD4_T-cell_anti-CD3-CD28	CL_0000624	CD4+ T cell	anti-CD3-CD28_4h	89	txrev
QTS000026	QTD000488	Schmiedel_2018	CD4_T-cell_anti-CD3-CD28	CL_0000624	CD4+ T cell	anti-CD3-CD28_4h	89	leafcutter
QTS000026	QTD000489	Schmiedel_2018	CD8_T-cell_naive	CL_0000625	CD8+ T cell	naive	89	ge
QTS000026	QTD000490	Schmiedel_2018	CD8_T-cell_naive	CL_0000625	CD8+ T cell	naive	89	exon
QTS000026	QTD000491	Schmiedel_2018	CD8_T-cell_naive	CL_0000625	CD8+ T cell	naive	89	tx
QTS000026	QTD000492	Schmiedel_2018	CD8_T-cell_naive	CL_0000625	CD8+ T cell	naive	89	txrev
QTS000026	QTD000493	Schmiedel_2018	CD8_T-cell_naive	CL_0000625	CD8+ T cell	naive	89	leafcutter
QTS000026	QTD000494	Schmiedel_2018	CD8_T-cell_anti-CD3-CD28	CL_0000625	CD8+ T cell	anti-CD3-CD28_4h	88	ge
QTS000026	QTD000495	Schmiedel_2018	CD8_T-cell_anti-CD3-CD28	CL_0000625	CD8+ T cell	anti-CD3-CD28_4h	88	exon
QTS000026	QTD000496	Schmiedel_2018	CD8_T-cell_anti-CD3-CD28	CL_0000625	CD8+ T cell	anti-CD3-CD28_4h	88	tx
QTS000026	QTD000497	Schmiedel_2018	CD8_T-cell_anti-CD3-CD28	CL_0000625	CD8+ T cell	anti-CD3-CD28_4h	88	txrev
QTS000026	QTD000498	Schmiedel_2018	CD8_T-cell_anti-CD3-CD28	CL_0000625	CD8+ T cell	anti-CD3-CD28_4h	88	leafcutter
QTS000026	QTD000499	Schmiedel_2018	monocyte_CD16_naive	CL_0002396	CD16+ monocyte	naive	90	ge
QTS000026	QTD000500	Schmiedel_2018	monocyte_CD16_naive	CL_0002396	CD16+ monocyte	naive	90	exon
QTS000026	QTD000501	Schmiedel_2018	monocyte_CD16_naive	CL_0002396	CD16+ monocyte	naive	90	tx
QTS000026	QTD000502	Schmiedel_2018	monocyte_CD16_naive	CL_0002396	CD16+ monocyte	naive	90	txrev
QTS000026	QTD000503	Schmiedel_2018	monocyte_CD16_naive	CL_0002396	CD16+ monocyte	naive	90	leafcutter
QTS000026	QTD000504	Schmiedel_2018	monocyte_naive	CL_0002057	monocyte	naive	91	ge
QTS000026	QTD000505	Schmiedel_2018	monocyte_naive	CL_0002057	monocyte	naive	91	exon
QTS000026	QTD000506	Schmiedel_2018	monocyte_naive	CL_0002057	monocyte	naive	91	tx
QTS000026	QTD000507	Schmiedel_2018	monocyte_naive	CL_0002057	monocyte	naive	91	txrev
QTS000026	QTD000508	Schmiedel_2018	monocyte_naive	CL_0002057	monocyte	naive	91	leafcutter
QTS000026	QTD000509	Schmiedel_2018	NK-cell_naive	CL_0000623	NK cell	naive	90	ge
QTS000026	QTD000510	Schmiedel_2018	NK-cell_naive	CL_0000623	NK cell	naive	90	exon
QTS000026	QTD000511	Schmiedel_2018	NK-cell_naive	CL_0000623	NK cell	naive	90	tx
QTS000026	QTD000512	Schmiedel_2018	NK-cell_naive	CL_0000623	NK cell	naive	90	txrev
QTS000026	QTD000513	Schmiedel_2018	NK-cell_naive	CL_0000623	NK cell	naive	90	leafcutter
QTS000027	QTD000514	Schwartzentruber_2018	sensory_neuron	CL_0000101	sensory neuron	naive	98	ge
QTS000027	QTD000515	Schwartzentruber_2018	sensory_neuron	CL_0000101	sensory neuron	naive	98	exon
QTS000027	QTD000516	Schwartzentruber_2018	sensory_neuron	CL_0000101	sensory neuron	naive	98	tx
QTS000027	QTD000517	Schwartzentruber_2018	sensory_neuron	CL_0000101	sensory neuron	naive	98	txrev
QTS000027	QTD000518	Schwartzentruber_2018	sensory_neuron	CL_0000101	sensory neuron	naive	98	leafcutter
QTS000028	QTD000519	Steinberg_2020	synovium_naive	UBERON_0007616	synovium	naive	72	ge
QTS000028	QTD000520	Steinberg_2020	synovium_naive	UBERON_0007616	synovium	naive	72	exon
QTS000028	QTD000521	Steinberg_2020	synovium_naive	UBERON_0007616	synovium	naive	72	tx
QTS000028	QTD000522	Steinberg_2020	synovium_naive	UBERON_0007616	synovium	naive	72	txrev
QTS000028	QTD000523	Steinberg_2020	synovium_naive	UBERON_0007616	synovium	naive	72	leafcutter
QTS000028	QTD000524	Steinberg_2020	low_grade_cartilage_naive	UBERON_0002418	cartilage	naive	69	ge
QTS000028	QTD000525	Steinberg_2020	low_grade_cartilage_naive	UBERON_0002418	cartilage	naive	69	exon
QTS000028	QTD000526	Steinberg_2020	low_grade_cartilage_naive	UBERON_0002418	cartilage	naive	69	tx
QTS000028	QTD000527	Steinberg_2020	low_grade_cartilage_naive	UBERON_0002418	cartilage	naive	69	txrev
QTS000028	QTD000528	Steinberg_2020	low_grade_cartilage_naive	UBERON_0002418	cartilage	naive	69	leafcutter
QTS000028	QTD000529	Steinberg_2020	high_grade_cartilage_naive	UBERON_0002418	cartilage	naive	69	ge
QTS000028	QTD000530	Steinberg_2020	high_grade_cartilage_naive	UBERON_0002418	cartilage	naive	69	exon
QTS000028	QTD000531	Steinberg_2020	high_grade_cartilage_naive	UBERON_0002418	cartilage	naive	69	tx
QTS000028	QTD000532	Steinberg_2020	high_grade_cartilage_naive	UBERON_0002418	cartilage	naive	69	txrev
QTS000028	QTD000533	Steinberg_2020	high_grade_cartilage_naive	UBERON_0002418	cartilage	naive	69	leafcutter
QTS000029	QTD000534	TwinsUK	fat	UBERON_0001013	adipose	naive	381	ge
QTS000029	QTD000535	TwinsUK	fat	UBERON_0001013	adipose	naive	381	exon
QTS000029	QTD000536	TwinsUK	fat	UBERON_0001013	adipose	naive	381	tx
QTS000029	QTD000537	TwinsUK	fat	UBERON_0001013	adipose	naive	381	txrev
QTS000029	QTD000538	TwinsUK	fat	UBERON_0001013	adipose	naive	381	leafcutter
QTS000029	QTD000539	TwinsUK	LCL	EFO_0005292	LCL	naive	418	ge
QTS000029	QTD000540	TwinsUK	LCL	EFO_0005292	LCL	naive	418	exon
QTS000029	QTD000541	TwinsUK	LCL	EFO_0005292	LCL	naive	418	tx
QTS000029	QTD000542	TwinsUK	LCL	EFO_0005292	LCL	naive	418	txrev
QTS000029	QTD000543	TwinsUK	LCL	EFO_0005292	LCL	naive	418	leafcutter
QTS000029	QTD000544	TwinsUK	skin	UBERON_0002097	skin	naive	370	ge
QTS000029	QTD000545	TwinsUK	skin	UBERON_0002097	skin	naive	370	exon
QTS000029	QTD000546	TwinsUK	skin	UBERON_0002097	skin	naive	370	tx
QTS000029	QTD000547	TwinsUK	skin	UBERON_0002097	skin	naive	370	txrev
QTS000029	QTD000548	TwinsUK	skin	UBERON_0002097	skin	naive	370	leafcutter
QTS000029	QTD000549	TwinsUK	blood	UBERON_0000178	blood	naive	195	ge
QTS000029	QTD000550	TwinsUK	blood	UBERON_0000178	blood	naive	195	exon
QTS000029	QTD000551	TwinsUK	blood	UBERON_0000178	blood	naive	195	tx
QTS000029	QTD000552	TwinsUK	blood	UBERON_0000178	blood	naive	195	txrev
QTS000029	QTD000553	TwinsUK	blood	UBERON_0000178	blood	naive	195	leafcutter
QTS000030	QTD000554	van_de_Bunt_2015	pancreatic_islet	UBERON_0000006	pancreatic islet	naive	117	ge
QTS000030	QTD000555	van_de_Bunt_2015	pancreatic_islet	UBERON_0000006	pancreatic islet	naive	117	exon
QTS000030	QTD000556	van_de_Bunt_2015	pancreatic_islet	UBERON_0000006	pancreatic islet	naive	117	tx
QTS000030	QTD000557	van_de_Bunt_2015	pancreatic_islet	UBERON_0000006	pancreatic islet	naive	117	txrev
QTS000030	QTD000558	van_de_Bunt_2015	pancreatic_islet	UBERON_0000006	pancreatic islet	naive	117	leafcutter
QTS000031	QTD000559	Young_2019	microglia_naive	CL_0000129	microglia	naive	104	ge
QTS000031	QTD000560	Young_2019	microglia_naive	CL_0000129	microglia	naive	104	exon
QTS000031	QTD000561	Young_2019	microglia_naive	CL_0000129	microglia	naive	104	tx
QTS000031	QTD000562	Young_2019	microglia_naive	CL_0000129	microglia	naive	104	txrev
QTS000031	QTD000563	Young_2019	microglia_naive	CL_0000129	microglia	naive	104	leafcutter
