# Supplementary material for: eQTL Catalogue 2023: New datasets, X chromosome QTLs, and improved detection and visualisation of transcript-level QTLs
Source: PLoS Genet. 2023 Sep 18;19(9):e1010932. doi: 10.1371/journal.pgen.1010932 (PMC10538656; doi:10.1371/journal.pgen.1010932)
Supplement: S2 Table — (XLSX) [file pgen.1010932.s004.xlsx]

## Sheet: Table S2 X chromosome genotypes
study_id	chrX present	comment
Fairfax_2014	Yes
Fairfax_2012	Yes
Naranbhai_2015	Yes
Gilchrist_2021	Yes
Kasela_2017	Yes
CEDAR	Yes
CommonMind	Yes
Young_2019	Yes
GTEx	Yes	WGS data
GEUVADIS	Yes	WGS data
Braineac2	Yes
HipSci	nonPAR
Alasoo_2018	nonPAR
Schwartzentruber_2018	nonPAR
FUSION	nonPAR
iPSCORE	nonPAR
PhLiPS	nonPAR
Bossini-Castillo_2019	nonPAR
Nedelec_2016	No	Male samples only
Schmiedel_2018	No	Male samples diploid
Peng_2018	No	Male samples diploid
van_de_Bunt_2015	No	chrX missing
Quach_2016	No	chrX missing
BrainSeq	No	chrX missing
CAP	No	chrX missing
TwinsUK	No	chrX missing
BLUEPRINT	No	chrX missing
GENCORD	No	chrX missing
Lepik_2017	No	chrX missing
ROSMAP	No	chrX QC failed
Steinberg_2020	No	plink sex imputation failed
