# Supplementary material for: eQTL Catalogue 2023: New datasets, X chromosome QTLs, and improved detection and visualisation of transcript-level QTLs
Source: PLoS Genet. 2023 Sep 18;19(9):e1010932. doi: 10.1371/journal.pgen.1010932 (PMC10538656; doi:10.1371/journal.pgen.1010932)
Supplement: S3 Table — (XLSX) [file pgen.1010932.s005.xlsx]

## Sheet: Table S3 Classification_of_colo
							Detected by					Assigned category
GWAS locus	Finemapped signal idx	GWAS_variant	colocalised_genes	prioritized_gene	missense variant	gene count	ge	exon	tx	txrev	leafcutter	eQTL	puQTL	sQTL	apaQTL	ambiguous	coloc count	Justification	Reference	Other comments
UKBB.VitD_chr1_107774781-110774507	1	chr1_109274570_A_G	CELSR2,SORT1,PSRC1,SYPL2	SORT1		4	TRUE	TRUE	TRUE	TRUE	TRUE	TRUE					44	The SORT1 gene encodes protein sortilin 1, which is involved in regulating LDL cholesterol in the body. One possible mechanism could be the following. Proprotein convertase subtilisin/kexin type 9 (PCSK9) regulates the low-density lipoprotein receptor (LDLR) expression (it promotes their degradation) and thereby affects LDL (cholesterol) clearance. Sortilin 1 can act as a PCSK9 (high-affinity) re…	https://doi.org/10.1038/nature09266
UKBB.VitD_chr1_149703367-153812083	4	chr1_152329100_G_A	SELENBP1,FLG	FLG	FLG	2	TRUE	FALSE	FALSE	FALSE	TRUE	TRUE					2	Mutations in the FLG gene probably decrease the UV protection of the keratinocytes and, therefore, result in higher serum vitamin D levels.	https://www.ncbi.nlm.nih.gov/pmc/articles/PMC3584055/
UKBB.VitD_chr1_154364598-157366917	2	chr1_155098386_C_A,chr1_155111693_C_CTCT	EFNA1,MTX1,EFNA4,ADAM15			4	TRUE	TRUE	TRUE	TRUE	TRUE	TRUE					7
UKBB.VitD_chr1_154364598-157366917	3	chr1_155013615_T_C	FLAD1,DCST1,SHC1,ADAM15,DCST2			5	TRUE	TRUE	TRUE	TRUE	FALSE	TRUE					15
UKBB.VitD_chr1_15734183-18733345	1	chr1_17233700_C_T	PADI1	PADI1		1	TRUE	TRUE	FALSE	FALSE	FALSE	TRUE					4	PADI1 is involved in the late stages of epidermal differentiation: it deiminates filaggrin and keratin K1	https://pubs.acs.org/doi/10.1021/acs.accounts.9b00024 ; https://pubmed.ncbi.nlm.nih.gov/26616205/
UKBB.VitD_chr1_15734183-18733345	2	chr1_16061078_G_A	FAM131C			1	TRUE	TRUE	FALSE	FALSE	FALSE	TRUE					2
UKBB.VitD_chr1_39870219-42869626	1	chr1_41370013_C_T	FOXO6	FOXO6		1	TRUE	FALSE	FALSE	FALSE	FALSE	TRUE					4	FoxO proteins are transcription factors that control cell proliferation and survival. VDR can associate directly with them.	https://www.researchgate.net/publication/45821100_Stimulation_of_Sirt1-Regulated_FoxO_Protein_Function_by_the_Ligand-Bound_Vitamin_D_Receptor
UKBB.VitD_chr1_894363-3913050	1	chr1_2398222_A_G	RER1			1	TRUE	TRUE	TRUE	FALSE	TRUE		TRUE				68
UKBB.VitD_chr11_11577947-18159734	1	chr11_14879385_G_A	CYP2R1	CYP2R1		1	FALSE	FALSE	TRUE	TRUE	TRUE			TRUE			40	The CYP2R1 gene encodes the principal vitamin D 25-hydroxylase in humans.
UKBB.VitD_chr11_11577947-18159734	2	chr11_14892029_G_A	COPB1,CALCA	CYP2R1		2	TRUE	FALSE	FALSE	FALSE	TRUE	TRUE					2	The CYP2R1 gene encodes the principal vitamin D 25-hydroxylase in humans.		Lead variant is a synonymous variant in the CYP2R1 gene (i.e also the closest gene).
UKBB.VitD_chr11_118744523-121743564	1	chr11_120243712_G_A	POU2F3,OAF			2	TRUE	TRUE	TRUE	TRUE	TRUE	TRUE					22
UKBB.VitD_chr11_118744523-121743564	2	chr11_120317713_GC_G,chr11_118749988_T_C	POU2F3,PHLDB1,DDX6			3	TRUE	FALSE	TRUE	TRUE	FALSE					TRUE	4
UKBB.VitD_chr11_64802684-67802661	1	chr11_66302675_A_C	BRMS1,CD248			2	TRUE	TRUE	TRUE	TRUE	FALSE	TRUE					6
UKBB.VitD_chr11_69846332-72949745	1	chr11_71450017_A_G	NADSYN1,DHCR7			1	TRUE	FALSE	TRUE	TRUE	TRUE		TRUE				40	NAD synthetase 1 is one of the glutamine-dependent enzymes that play a role in cholesterol synthesis.		DHRC7 QTL coverage plot suggests reference mapping bias
UKBB.VitD_chr11_69846332-72949745	3	chr11_71447626_A_G	NADSYN1			1	FALSE	FALSE	FALSE	FALSE	TRUE						2			Potential NADSYN1 puQTL, not completely clear though.
UKBB.VitD_chr11_75277216-78276945	1	chr11_76777151_T_TTC	TSKU	TSKU		1	TRUE	TRUE	TRUE	TRUE	FALSE	TRUE	TRUE				11	Tsukushi protein is involved in cholesterol efflux and homeostasis processes.
UKBB.VitD_chr12_51887237-54886869	1	chr12_53407629_AATTT_A	SP1			1	TRUE	FALSE	FALSE	FALSE	TRUE	TRUE		TRUE			2			Potential nove exon in SP1
UKBB.VitD_chr12_94482127-97481554	1	chr12_95984993_C_T	HAL,AMDHD1	HAL		2	TRUE	FALSE	FALSE	FALSE	FALSE	TRUE					4	HAL deaminates L-histidine to trans-uronic acid. Latter absorbs UVB in the stratum corneum.	https://github.com/fauman/EGEA/blob/main/egea_met.txt
UKBB.VitD_chr12_94482127-97481554	3	chr12_95993843_A_G	HAL	HAL		1	FALSE	FALSE	TRUE	TRUE	TRUE			TRUE			13	HAL deaminates L-histidine to trans-uronic acid. Latter absorbs UVB in the stratum corneum.	https://github.com/fauman/EGEA/blob/main/egea_met.txt
UKBB.VitD_chr14_102279628-105279571	1	chr14_103748005_C_G,chr14_103779611_CA_C	ZFYVE21,KLC1			2	TRUE	FALSE	TRUE	TRUE	TRUE					TRUE	5			Overlapping genes on opposite strands
UKBB.VitD_chr14_37587058-40586930	1	chr14_39086981_G_C	GEMIN2	SEC23A	SEC23A	1	TRUE	FALSE	FALSE	FALSE	FALSE	TRUE					3	GWAS lead variant is a missense variant in SEC23A, SEC23A is important in ER-Golgi protein trafficking.
UKBB.VitD_chr15_56931587-59931395	1	chr15_58431476_C_T	LIPC	LIPC		1	TRUE	FALSE	FALSE	FALSE	FALSE	TRUE					1	Hepatic lipase - catalysis of the hydrolysis of triacylglyceride; regulates plasma HDL cholesterol level.	https://link.springer.com/article/10.1007/s11883-011-0175-2
UKBB.VitD_chr15_61997830-64997479	1	chr15_63497753_A_C	USP3	USP3		1	TRUE	FALSE	FALSE	FALSE	FALSE	TRUE					5			Also associated with SHBG levels.
UKBB.VitD_chr16_29524204-32481516	1	chr16_30982647_TCAGGAGAGGGTCCTTCCG_T	ITGAX,ZNF668,RNF40			3	TRUE	FALSE	FALSE	FALSE	FALSE					TRUE	3
UKBB.VitD_chr16_3017792-6017591	1	chr16_4530213_T_C	NMRAL1,CDIP1			2	TRUE	FALSE	TRUE	TRUE	TRUE	TRUE	TRUE				11
UKBB.VitD_chr16_3017792-6017591	2	chr16_3659522_G_A	CLUAP1,NLRC3,DNASE1			3	TRUE	TRUE	TRUE	TRUE	FALSE				TRUE		311			CLUAP1 likely causal gene, NLRC3 signal driven by CLUAP1 UTR reads aligning to opposite strand.
UKBB.VitD_chr16_55472542-58472293	1	chr16_56972466_A_G	HERPUD1	CETP		1	TRUE	FALSE	FALSE	FALSE	FALSE	TRUE					1	CETP encodes the cholesterol ester transfer protein which acts on high density lipoprotein (HDL). Deficiency of this enzyme results in increased HDL	https://github.com/fauman/EGEA/blob/main/egea_met.txt
UKBB.VitD_chr16_55472542-58472293	2	chr16_56959412_C_A	CETP,HERPUD1	CETP		2	TRUE	FALSE	TRUE	FALSE	FALSE	TRUE					5	CETP encodes the cholesterol ester transfer protein which acts on high density lipoprotein (HDL). Deficiency of this enzyme results in increased HDL	https://github.com/fauman/EGEA/blob/main/egea_met.txt
UKBB.VitD_chr16_69153367-72152788	1	chr16_70653282_A_G	COG4			1	TRUE	FALSE	FALSE	FALSE	FALSE	TRUE					1
UKBB.VitD_chr16_80499957-83500099	1	chr16_82000205_G_A	SDR42E1	SDR42E1		1	TRUE	TRUE	FALSE	FALSE	TRUE	TRUE		TRUE			10	Most likely involved in cholesterol biosynthesis (should look with alternative names HSPC105 and NAD(P) dependent steroid dehydrogenase-like to get relevant information)	https://www.sciencedirect.com/science/article/abs/pii/S0014483521002372
UKBB.VitD_chr17_40941982-44020634	1	chr17_42446118_T_C,chr17_42446111_G_A	MLX,RETREG3,NAGLU,COASY,PSMC3IP			5	TRUE	FALSE	TRUE	TRUE	TRUE	TRUE		TRUE			61			NAGLU eQTL, MLX intron retention - maybe not good coloc? Check pp4?
UKBB.VitD_chr17_66943567-69942796	1	chr17_68443464_T_C	WIPI1			1	TRUE	TRUE	TRUE	TRUE	TRUE		TRUE				38		https://elifesciences.org/articles/45777	Probably related again to vesicle transport (ER). Also comes out in insulin GWAS.
UKBB.VitD_chr19_17759655-20687397	1	chr19_19259531_TGACA_T	MAU2			1	TRUE	TRUE	TRUE	TRUE	FALSE		TRUE				11
UKBB.VitD_chr19_17759655-20687397	3	chr19_18272696_T_C	JUND,IQCN			2	TRUE	FALSE	TRUE	TRUE	FALSE	TRUE					40			JUND association likely driven by reference mapping bias.
UKBB.VitD_chr19_43407988-49373170	3	chr19_44927023_C_G	APOC1	APOC1		1	FALSE	FALSE	FALSE	FALSE	TRUE					TRUE	1	ApoC1 participates in the metabolism of HDL by inhibiting Cholesterol Ester Transfer Protein (CETP)	https://github.com/fauman/EGEA/blob/main/egea_met.txt
UKBB.VitD_chr19_43407988-49373170	6	chr19_45759028_C_A	DMWD,SYMPK			2	FALSE	FALSE	TRUE	TRUE	FALSE					TRUE	3
UKBB.VitD_chr19_9582377-12581514	1	chr19_11082239_A_G	SHFL	LDLR		1	FALSE	FALSE	TRUE	FALSE	FALSE					TRUE	1	LDLR encodes the LDL receptor.	https://github.com/fauman/EGEA/blob/main/egea_met.txt	LDLR is the closest gene.
UKBB.VitD_chr2_116584527-119583739	1	chr2_118084092_C_A	INSIG2	INSIG2		1	TRUE	FALSE	FALSE	FALSE	TRUE	TRUE	TRUE				14	INSIG2 encodes a protein that plays a key role in regulating the SREBP cleavage-activating protein (SCAP), thus providing a means for feedback regulation of cholesterol synthesis over a wide range of sterol concentrations	https://github.com/fauman/EGEA/blob/main/egea_met.txt
UKBB.VitD_chr2_232257702-235213467	2	chr2_233236237_G_A	ATG16L1			1	TRUE	FALSE	FALSE	FALSE	FALSE	TRUE					1
UKBB.VitD_chr2_26008146-29008013	1	chr2_27508073_T_C	GCKR	GCKR		1	TRUE	FALSE	FALSE	FALSE	FALSE	TRUE					1	Glucokinase regulatory protein is important in regulating hepatic triglyceride and glucose metabolism. (GCKR is a key enzyme in glucose metabolism. Glucokinase (GK; hexokinase IV) phosphorylates glycose to glucose 6-phosphate. Glucose 6-phosphate can take several major metabolic routes in the liver (→ blood glucose; → liver glycogen; → entering to citric acid cycle; → precursor of fatty acids	https://pubmed.ncbi.nlm.nih.gov/24918535/
UKBB.VitD_chr2_36557248-39556704	1	chr2_37961604_A_G	STRN	CYP1B1		1	TRUE	FALSE	FALSE	FALSE	FALSE	TRUE					1	CYP1B1 is a human steroid hydroxylase and it catalyses the final steps in biosynthesis of cortisol.		GWAS lead variant is in the intron of RMDN2, CYP1B1 is the second closest gene.
UKBB.VitD_chr22_29640280-32639848	1	chr22_31139886_G_C	DUSP18	PLA2G3	PLA2G3	1	FALSE	FALSE	TRUE	FALSE	FALSE					TRUE	1	PLA2G3 plays role in phospholipid remodelling of LDL and HDL.	https://www.mdpi.com/2072-6643/14/20/4408	GWAS lead variant is a missense variant in PLA2G3. DUSP18 almost 500kb away.
UKBB.VitD_chr3_48898037-51900876	2	chr3_49393727_T_A	APEH			1	TRUE	FALSE	FALSE	FALSE	FALSE					TRUE	1
UKBB.VitD_chr4_14390663-17390314	2	chr4_15488028_T_C	PROM1	PROM1		1	FALSE	FALSE	FALSE	TRUE	FALSE					TRUE	1	PROM1 binds with cholesterol and cholesterol-containing plasma membrane domains.	https://pubmed.ncbi.nlm.nih.gov/18067118/
UKBB.VitD_chr4_67577400-75046787	1	chr4_71751840_T_TA	GC	GC		1	FALSE	FALSE	TRUE	TRUE	TRUE			TRUE			3	GC gene encodes vitamin D binding protein!	https://github.com/fauman/EGEA/blob/main/egea_met.txt
UKBB.VitD_chr4_67577400-75046787	3	chr4_71742398_C_T	GC			1	FALSE	FALSE	FALSE	TRUE	TRUE						2	GC gene encodes vitamin D binding protein!	https://github.com/fauman/EGEA/blob/main/egea_met.txt
UKBB.VitD_chr4_67577400-75046787	4	chr4_68501678_ATACT_A	UGT2B15,UGT2B17	UGT2B15		2	TRUE	FALSE	FALSE	FALSE	TRUE	TRUE					3	Involved in streoid hormone metabolism.	https://github.com/fauman/EGEA/blob/main/egea_met.txt	leafcutter signal likely mapping bias, markedly lower PP4 for ge signal, genes involved in steroid biology
UKBB.VitD_chr4_67577400-75046787	5	chr4_71835773_G_T	GRSF1	GC		1	TRUE	FALSE	FALSE	FALSE	FALSE					TRUE	1	Closest gene is vitamin D receptor encoded by the GC gene.
UKBB.VitD_chr4_85880379-88880005	1	chr4_87365678_T_C,chr4_87380110_C_CA	HSD17B11,NUDT9	HSD17B11		1	TRUE	FALSE	TRUE	FALSE	TRUE	TRUE					17	HSD17B11 involved in streoid hormone metabolism		NUDT9 signal likely driven by reference mapping bias.
UKBB.VitD_chr4_85880379-88880005	3	chr4_87225797_C_A	HSD17B11,HSD17B13	HSD17B11		2	TRUE	FALSE	TRUE	TRUE	FALSE	TRUE					3	HSD17B11 involved in streoid hormone metabolism
UKBB.VitD_chr4_97796505-100795958	2	chr4_99318162_T_C	ADH1B	ADH1B	ADH1B	1	FALSE	FALSE	FALSE	FALSE	TRUE					TRUE	7	GWAS lead variant is a missense variant in alcohol dehydrogenase 1B (ADH1B).		Splicing signal is very unclear. Potential mapping bias induced by coding variant haplotype?
UKBB.VitD_chr6_130109965-133109491	1	chr6_131609952_T_C	ARG1,MED23			2	TRUE	TRUE	TRUE	FALSE	FALSE	TRUE					16
UKBB.VitD_chr8_29460810-32460668	1	chr8_30960723_AGAG_A	TEX15			1	TRUE	FALSE	FALSE	FALSE	FALSE	TRUE					2
